# Supplementary material for: Microbiomes of three coral species in the Mexican Caribbean and their shifts associated with the Stony Coral Tissue Loss Disease
Source: PLoS One. 2024 Aug 26;19(8):e0304925. doi: 10.1371/journal.pone.0304925 (PMC11346732; doi:10.1371/journal.pone.0304925)
Supplement: S1 File — (ZIP) [file pone.0304925.s001.zip]

Archive with 22 entries (22 files):
- S1_Table1.xlsx
- __MACOSX/._S1_Table1.xlsx
- S2_Fig1.jpg
- __MACOSX/._S2_Fig1.jpg
- S3_Table2.docx
- __MACOSX/._S3_Table2.docx
- S4_Fig2.jpg
- __MACOSX/._S4_Fig2.jpg
- S5_Fig3.jpg
- __MACOSX/._S5_Fig3.jpg
- S6_Fig4.jpg
- __MACOSX/._S6_Fig4.jpg
- S7_Table3.docx
- __MACOSX/._S7_Table3.docx
- S8_Table4.xlsx
- __MACOSX/._S8_Table4.xlsx
- S9_Table5.xlsx
- __MACOSX/._S9_Table5.xlsx
- S10_Table6.xlsx
- __MACOSX/._S10_Table6.xlsx
- S11_Fig5.jpg
- __MACOSX/._S11_Fig5.jpg
