# Supplementary material for: Microbiomes of three coral species in the Mexican Caribbean and their shifts associated with the Stony Coral Tissue Loss Disease
Source: PLoS One. 2024 Aug 26;19(8):e0304925. doi: 10.1371/journal.pone.0304925 (PMC11346732; doi:10.1371/journal.pone.0304925)
Supplement: S1 File — (ZIP) [file pone.0304925.s001.zip › S1_Table1.xlsx]

## Sheet: stats
Sample ID	Coral Specie	Tissue conditon	Reef	Input reads	Final reads	Observed ASV	Shannon Index
COL354	MCAV	Healthy tissue	Tanchacte	11118	8249	498	6.14855
COL355	MCAV	Healthy tissue	Tanchacte	6627	4027	450	6.04809
COL356	MCAV	Healthy tissue	Tanchacte	10390	7178	452	6.04415
COL357	MCAV	Healthy tissue	Tanchacte	14377	10526	313	5.64557
COL359	MCAV	Healthy tissue	Tanchacte	17021	11742	602	6.28397
COL401	MCAV	Healthy tissue	Cuevitas	16356	11751	535	6.19124
COL373	MCAV	SCTLD tissue	Tanchacte	7471	4529	88	4.40235
COL378	MCAV	SCTLD tissue	Tanchacte	9691	8398	136	4.85991
COL379	MCAV	SCTLD tissue	Tanchacte	26843	18802	636	6.34038
COL380	MCAV	SCTLD tissue	Tanchacte	10516	7607	490	6.13077
COL381	MCAV	SCTLD tissue	Tanchacte	4658	2076	193	5.21171
COL382	MCAV	SCTLD tissue	Tanchacte	11587	10211	98	4.52185
COL429	MCAV	SCTLD tissue	Cuevitas	13469	5336	519	6.15243
COL436	MCAV	SCTLD tissue	Cuevitas	9250	5067	256	5.46295
COL346	OFAV	Healthy tissue	Cuevitas	29469	11446	232	5.36791
COL353	OFAV	Healthy tissue	Tanchacte	11735	3791	323	5.70841
COL358	OFAV	Healthy tissue	Tanchacte	45858	14680	912	6.69211
COL361	OFAV	Healthy tissue	Tanchacte	16762	5537	368	5.82847
COL362	OFAV	Healthy tissue	Tanchacte	17198	7522	128	4.78058
COL423	OFAV	Healthy tissue	Dreams	16037	5100	307	5.64286
COL426	OFAV	Healthy tissue	Dreams	20658	8161	564	6.23767
COL374	OFAV	SCTLD tissue	Tanchacte	27992	5654	438	5.98985
COL376	OFAV	SCTLD tissue	Tanchacte	11474	5531	258	5.49433
COL383	OFAV	SCTLD tissue	Tanchacte	18941	1634	147	4.9287
COL396	OFAV	SCTLD tissue	Tanchacte	13549	5213	166	5.04365
COL397	OFAV	SCTLD tissue	Tanchacte	22054	8230	434	5.96577
COL424	OFAV	SCTLD tissue	Dreams	22685	13283	131	4.80778
COL427	OFAV	SCTLD tissue	Dreams	22193	13888	130	4.78894
COL434	OFAV	SCTLD tissue	Cuevitas	37391	15835	195	5.19269
COL438	OFAV	SCTLD tissue	Dreams	43756	26557	151	4.92554
COL384	SSID	Healthy tissue	Tanchacte	15552	4293	685	6.44129
COL385	SSID	Healthy tissue	Tanchacte	14155	6421	352	5.7475
COL386	SSID	Healthy tissue	Tanchacte	6902	3346	267	5.53233
COL392	SSID	Healthy tissue	Tanchacte	8667	3736	263	5.52444
COL393	SSID	Healthy tissue	Tanchacte	3704	2574	113	4.68956
COL363	SSID	SCTLD tissue	Tanchacte	12646	6858	176	5.0968
COL364	SSID	SCTLD tissue	Tanchacte	12294	5818	152	4.94701
COL365	SSID	SCTLD tissue	Tanchacte	7999	3115	102	4.57505
COL366	SSID	SCTLD tissue	Tanchacte	11506	4847	119	4.71038
COL367	SSID	SCTLD tissue	Tanchacte	9896	4654	126	4.77384
