# Supplementary material for: Microbiomes of three coral species in the Mexican Caribbean and their shifts associated with the Stony Coral Tissue Loss Disease
Source: PLoS One. 2024 Aug 26;19(8):e0304925. doi: 10.1371/journal.pone.0304925 (PMC11346732; doi:10.1371/journal.pone.0304925)
Supplement: S1 File — (ZIP) [file pone.0304925.s001.zip › S8_Table4.xlsx]

## Sheet: Hoja1
S8_Table4. Pathways found with differential representation by coral specie from healthy tissue samples.
The most abundant pathway was “aerobic respiration I (cytochrome c)” (BioCyc ID: PWY-3781), followed by three involved in amino acids biosynthesis (Valsyn-Pwy, Thresyn-Pwy,Ser-Glysyn-Pwy) and one related to the TCA cycle (TCA-Pwy). Also, predicted functions in the three coral species were related with biosynthesis of vitamins, sugars, fatty acids, cellular structures, and amino acid. Metabolic pa…
Feature	Name	Enrich group	LDA	pvalue	padj	Superclass1	Superclass2	Superclass3	Superclass4	Superclass5	Superclass6
CODH-PWY	reductive acetyl coenzyme A pathway	MCAV	2.46677	0.0154347	0.0154347	D/U/A	C1 Compounds Utilization and Assimilation	CO2 Fixation	Autotrophic CO2 Fixation
P42-PWY	incomplete reductive TCA cycle	MCAV	3.1612	0.023909	0.023909	D/U/A	C1 Compounds Utilization and Assimilation	CO2 Fixation	Autotrophic CO2 Fixation	Reductive TCA Cycles
PWY-6749	CMP-legionaminate biosynthesis I	MCAV	2.31168	0.0442362	0.0442362	Biosynthesis	Carbohydrates Biosynthesis	Sugars Biosynthesis	Sugar Nucleotides Biosynthesis	CMP-sugar Biosynthesis	CMP-legionaminate biosynthesis
PWY-6478	GDP-D-glycero-α-D-manno-heptose biosynthesis	MCAV	2.5693	0.0483952	0.0483952	Biosynthesis	Carbohydrates Biosynthesis	Sugars Biosynthesis	Sugar Nucleotides Biosynthesis	GDP-sugar Biosynthesis
PWY0-1241	ADP-L-glycero-β-D-manno-heptose biosynthesis	MCAV	2.89013	0.0314907	0.0314907	Biosynthesis	Carbohydrates Biosynthesis	Sugars Biosynthesis	Sugar Nucleotides Biosynthesis	ADP-sugar Biosynthesis
PWY-5509	adenosylcobalamin biosynthesis from cobyrinate a,c-diamide I	MCAV	2.76536	0.0155583	0.0155583	Biosynthesis	C-PG-ECB	Vitamins Biosynthesis	Cobalamin Biosynthesis	Adenosylcobalamin Biosynthesis	Adenosylcobalamin Biosynthesis from Cobyrinate Diamide
PWY-6269	adenosylcobalamin salvage from cobinamide II	MCAV	2.76818	0.0155583	0.0155583	Biosynthesis	C-PG-ECB	Vitamins Biosynthesis	Cobalamin Biosynthesis	Adenosylcobalamin Biosynthesis	Adenosylcobalamin Salvage from Cobinamide
PWY-6519	8-amino-7-oxononanoate biosynthesis I	MCAV	3.0182	0.0460577	0.0460577	Biosynthesis	C-PG-ECB	Vitamins Biosynthesis	Biotin Biosynthesis	7-Keto,8-aminopelargonate Biosynthesis
PWY-5651	L-tryptophan degradation to 2-amino-3-carboxymuconate semialdehyde	OFAV	2.73529	0.0130985	0.0130985	D/U/A	Amino Acids Degradation	Proteinogenic Amino Acids Degradation	L-tryptophan Degradation
PWY-5647	2-nitrobenzoate degradation I	OFAV	2.61745	0.0162369	0.0162369	D/U/A	Aromatic Compounds Degradation	Nitroaromatic Compounds Degradation	Nitrobenzoate Degradation	2-Nitrobenzoate Degradation
PWY-5654	2-amino-3-carboxymuconate semialdehyde degradation to 2-oxopentenoate	OFAV	2.60179	0.0155583	0.0155583	D/U/A	Carboxylates Degradation
NAGLIPASYN-PWY	lipid IVA biosynthesis	OFAV	2.79183	0.0311662	0.0311662	Biosynthesis	Cell Structures Biosynthesis	Lipopolysaccharide Biosynthesis
P261-PWY	coenzyme M biosynthesis I	OFAV	2.2603	0.0426005	0.0426005	Biosynthesis	C-PG-ECB	Coenzyme M Biosynthesis
NADSYN-PWY	NAD biosynthesis II (from tryptophan)	OFAV	2.85448	0.0100217	0.0100217	Biosynthesis	C-PG-ECB	NAD Metabolism	NAD Biosynthesis
P221-PWY	octane oxidation	OFAV	2.86524	0.0253066	0.0253066	D/U/A	D/U/A - Other
NAGLIPASYN-PWY	lipid IVA biosynthesis	OFAV	2.79183		0.0311662	Biosynthesis	Fatty Acid and Lipid Biosynthesis
DENITRIFICATION-PWY	nitrate reduction I (denitrification)	OFAV	2.26095	0.0312366	0.0312366	D/U/A	Inorganic Nutrients Metabolism	Nitrogen Compounds Metabolism	Denitrification
DENITRIFICATION-PWY	nitrate reduction I (denitrification)	OFAV	2.26095		0.0312366	D/U/A	Inorganic Nutrients Metabolism	Nitrogen Compounds Metabolism	Nitrate Reduction
DENITRIFICATION-PWY	nitrate reduction I (denitrification)	OFAV	2.26095		0.0312366	GPME	Respiration	Anaerobic Respiration
TCA		OFAV	2.9073	0.0417479	0.0417479	D/U/A	TCA cycle
PRPP-PWY	superpathway of histidine, purine, and pyrimidine biosynthesis	SSID	2.93376	0.0178131	0.0178131	Superpathways
ALL-CHORISMATE-PWY	superpathway of chorismate metabolism	SSID	3.10337	0.0189745	0.0189745	Superpathways
PWY-6562	norspermidine biosynthesis	SSID	2.81488	0.0275299	0.0275299	Biosynthesis	Amines and Polyamines Biosynthesis
PWY-6565	superpathway of polyamine biosynthesis III	SSID	2.92907	0.0133434	0.0133434	Biosynthesis	Amines and Polyamines Biosynthesis
PWY-6151	S-adenosyl-L-methionine cycle I	SSID	3.00153	0.0401236	0.0401236	Biosynthesis	Amino Acids Biosynthesis	Proteinogenic Amino Acids Biosynthesis	L-methionine Biosynthesis	L-methionine Salvage	S-adenosyl-L-methionine cycle
PWY0-1061	superpathway of L-alanine biosynthesis	SSID	3.14439	0.0476427	0.0476427	Biosynthesis	Amino Acids Biosynthesis	Proteinogenic Amino Acids Biosynthesis	L-alanine Biosynthesis
PWY-6737	starch degradation V	SSID	2.80777	0.0179626	0.0179626	D/U/A	Carbohydrates Degradation	Polysaccharides Degradation	Starch Degradation
PWY-6906	chitin derivatives degradation	SSID	2.83583	0.0141267	0.0141267	D/U/A	Carbohydrates Degradation	Polysaccharides Degradation	Chitin Degradation
PWY-7187	pyrimidine deoxyribonucleotides de novo biosynthesis II	SSID	2.65054	0.0382993	0.0382993	D/U/A	Carboxylates Degradation	Propanoate Degradation	2-Methylcitrate Cycle
PWY0-42	2-methylcitrate cycle I	SSID	2.74668	0.0427395	0.0427395	D/U/A	Carboxylates Degradation	Propanoate Degradation	2-Methylcitrate Cycle
KDO-NAGLIPASYN-PWY	superpathway of (Kdo)2-lipid A biosynthesis	SSID	3.01769	0.023909	0.023909	Biosynthesis	Cell Structures Biosynthesis	Lipopolysaccharide Biosynthesis
PWY0-845	superpathway of pyridoxal 5'-phosphate biosynthesis and salvage	SSID	2.8957	0.0129896	0.0129896	Biosynthesis	C-PG-ECB	Vitamins Biosynthesis	Vitamin B6 Biosynthesis
PWY-6891	thiazole biosynthesis II (aerobic bacteria)	SSID	2.93821	0.0324278	0.0324278	Biosynthesis	C-PG-ECB	Vitamins Biosynthesis	Thiamine Biosynthesis	Thiazole Biosynthesis
PWY-5845	superpathway of menaquinol-9 biosynthesis	SSID	2.97715	0.0359192	0.0359192	Biosynthesis	C-PG-ECB	Quinol and Quinone Biosynthesis	Menaquinol Biosynthesis
PWY-5850	superpathway of menaquinol-6 biosynthesis I	SSID	3.0352	0.0401236	0.0401236	Biosynthesis	C-PG-ECB	Quinol and Quinone Biosynthesis	Menaquinol Biosynthesis
PWY-5896	superpathway of menaquinol-10 biosynthesis	SSID	3.0352	0.0401236	0.0401236	Biosynthesis	C-PG-ECB	Quinol and Quinone Biosynthesis	Menaquinol Biosynthesis
PYRIDOXSYN-PWY	pyridoxal 5'-phosphate biosynthesis I	SSID	3.09601	0.0371646	0.0371646	Biosynthesis	C-PG-ECB	Vitamins Biosynthesis	Vitamin B6 Biosynthesis
PWY-6895	superpathway of thiamine diphosphate biosynthesis II	SSID	3.20476	0.0324278	0.0324278	Biosynthesis	C-PG-ECB	Vitamins Biosynthesis	Thiamine Biosynthesis
PWY-6588	pyruvate fermentation to acetone	SSID	2.53649	0.0371646	0.0371646	GPME	Fermentation	Pyruvate Fermentation
P461-PWY	hexitol fermentation to lactate, formate, ethanol and acetate	SSID	2.62641	0.0176556	0.0176556	GPME	Fermentation
ARGORNPROST-PWY	arginine, ornithine and proline interconversion	SSID	2.84808	0.00515734	0.00515734	AAI	Interconversions
DENOVOPURINE2-PWY	superpathway of purine nucleotides de novo biosynthesis II	SSID	2.93963	0.0369418	0.0369418	Biosynthesis	Nucleosides and Nucleotides Biosynthesis	Purine Nucleotide Biosynthesis	Purine Nucleotides De Novo Biosynthesis
HEXITOLDEGSUPER-PWY	superpathway of hexitol degradation (bacteria)	SSID	2.62063	0.0231121	0.0231121	D/U/A	Secondary Metabolites Degradation	Sugar Derivatives Degradation	Sugar Alcohols Degradation
P461-PWY	hexitol fermentation to lactate, formate, ethanol and acetate	SSID	2.62641	0.0176556	0.0176556	D/U/A	Secondary Metabolites Degradation	Sugar Derivatives Degradation	Sugar Alcohols Degradation
ENTBACSYN-PWY	enterobactin biosynthesis	SSID	2.84012	0.0188481	0.0188481	Biosynthesis	Siderophore Biosynthesis
