# Supplementary material for: Microbiomes of three coral species in the Mexican Caribbean and their shifts associated with the Stony Coral Tissue Loss Disease
Source: PLoS One. 2024 Aug 26;19(8):e0304925. doi: 10.1371/journal.pone.0304925 (PMC11346732; doi:10.1371/journal.pone.0304925)
Supplement: S1 File — (ZIP) [file pone.0304925.s001.zip › S9_Table5.xlsx]

## Sheet: Hoja1
S9_Table5. Pathways found with differential representation by coral specie from healthy tissue and SCTLD tissue samples of S. siderea.
Abbrs: B/U/A= Degradation/Utilization/Assimilation; C-PG-ECB= Cofactors, Prosthetic Groups, Electron Carriers Biosynthesis; GPME= Generation of Precursor Metabolites and Energy.
Feature	Name	Enrich group	LDA	pvalue	padj	Superclass1	Superclass2	Superclass3	Superclass4	Superclass5	Superclass6
GALACT-GLUCUROCAT-PWY	superpathway of hexuronide and hexuronate degradation	healthy tissue	2.45901	0.0282801	0.0282801
PWY-5741	ethylmalonyl-CoA pathway	healthy tissue	2.86509	0.00902344	0.00902344	GPME
PWY-3661	glycine betaine degradation I	healthy tissue	2.96444	0.0282801	0.0282801	D/U/A	Amines and Polyamines Degradation	Glycine Betaine Degradation	Glycine Betaine Degradation
PWY-5705	allantoin degradation to glyoxylate III	healthy tissue	2.55925	0.00902344	0.00902344	D/U/A	Amines and Polyamines Degradation	Allantoin Degradation Superpathways	Allantoin Degradation Superpathways
BRANCHED-CHAIN-AA-SYN-PWY	superpathway of branched amino acid biosynthesis	healthy tissue	3.4252	0.0162936	0.0162936	Biosynthesis	Amino Acids Biosynthesis
PWY-5103	L-isoleucine biosynthesis III	healthy tissue	3.4252	0.0162936	0.0162936	Biosynthesis	Amino Acids Biosynthesis	Proteinogenic Amino Acids Biosynthesis	Proteinogenic Amino Acids Biosynthesis
HISTSYN-PWY	L-histidine biosynthesis	healthy tissue	2.88569	0.0472018	0.0472018	Biosynthesis	Amino Acids Biosynthesis	Proteinogenic Amino Acids Biosynthesis	Proteinogenic Amino Acids Biosynthesis
PWY-3001	superpathway of L-isoleucine biosynthesis I	healthy tissue	2.90285	0.0472018	0.0472018	Biosynthesis	Amino Acids Biosynthesis	Proteinogenic Amino Acids Biosynthesis	Proteinogenic Amino Acids Biosynthesis
ILEUSYN-PWY	L-isoleucine biosynthesis I (from threonine)	healthy tissue	3.4252	0.0162936	0.0162936	Biosynthesis	Amino Acids Biosynthesis	Proteinogenic Amino Acids Biosynthesis	Proteinogenic Amino Acids Biosynthesis
PWY-5101	L-isoleucine biosynthesis II	healthy tissue	3.4252	0.0162936	0.0162936	Biosynthesis	Amino Acids Biosynthesis	Proteinogenic Amino Acids Biosynthesis	Proteinogenic Amino Acids Biosynthesis
VALSYN-PWY	L-valine biosynthesis	healthy tissue	3.4252	0.0162936	0.0162936	Biosynthesis	Amino Acids Biosynthesis	Proteinogenic Amino Acids Biosynthesis	Proteinogenic Amino Acids Biosynthesis
PWY-5028	L-histidine degradation II	healthy tissue	2.80672	0.0162936	0.0162936	D/U/A	Amino Acids Degradation	Proteinogenic Amino Acids Degradation	Proteinogenic Amino Acids Degradation
PWY-5651	L-tryptophan degradation to 2-amino-3-carboxymuconate semialdehyde	healthy tissue	2.6937	0.0162936	0.0162936	D/U/A	Amino Acids Degradation	Proteinogenic Amino Acids Degradation	Proteinogenic Amino Acids Degradation
PWY-5655	L-tryptophan degradation IX	healthy tissue	2.4918	0.0472018	0.0472018	D/U/A	Amino Acids Degradation	Proteinogenic Amino Acids Degradation	Proteinogenic Amino Acids Degradation
PWY-6505	L-tryptophan degradation XII (Geobacillus)	healthy tissue	2.4717	0.0472018	0.0472018	D/U/A	Amino Acids Degradation	Proteinogenic Amino Acids Degradation	Proteinogenic Amino Acids Degradation
ARO-PWY	chorismate biosynthesis I	healthy tissue	2.87308	0.0472018	0.0472018	Biosynthesis	Aromatic Compounds Biosynthesis	Chorismate Biosynthesis Superpathways	Chorismate Biosynthesis Superpathways
PWY-6163	chorismate biosynthesis from 3-dehydroquinate	healthy tissue	2.9027	0.0472018	0.0472018	Biosynthesis	Aromatic Compounds Biosynthesis	Chorismate Biosynthesis	Chorismate Biosynthesis
P281-PWY	3-phenylpropanoate degradation	healthy tissue	2.21592	0.00534568	0.00534568	D/U/A	Aromatic Compounds Degradation	Phenolic Compounds Degradation Superpathways	Phenolic Compounds Degradation Superpathways
PROTOCATECHUATE-ORTHO-CLEAVAGE-PWY	protocatechuate degradation II (ortho-cleavage pathway)	healthy tissue	2.80554	0.00902344	0.00902344	D/U/A	Aromatic Compounds Degradation	Protocatechuate Degradation	Protocatechuate Degradation
PWY-5180	toluene degradation I (aerobic) (via o-cresol)	healthy tissue	2.43778	0.0472018	0.0472018	D/U/A	Aromatic Compounds Degradation	Toluenes Degradation Superpathways	Toluenes Degradation Superpathways
PWY-5182	toluene degradation II (aerobic) (via 4-methylcatechol)	healthy tissue	2.43778	0.0472018	0.0472018	D/U/A	Aromatic Compounds Degradation	Toluenes Degradation Superpathways	Toluenes Degradation Superpathways
PWY-5415	catechol degradation I (meta-cleavage pathway)	healthy tissue	2.39787	0.00902344	0.00902344	D/U/A	Aromatic Compounds Degradation	Catechol Degradation Superpathways	Catechol Degradation Superpathways
PWY-5419	catechol degradation to 2-oxopent-4-enoate II	healthy tissue	2.43867	0.0472018	0.0472018	D/U/A	Aromatic Compounds Degradation	Catechol Degradation	Catechol Degradation
PWY-5420	catechol degradation II (meta-cleavage pathway)	healthy tissue	2.42657	0.0472018	0.0472018	D/U/A	Aromatic Compounds Degradation	Catechol Degradation Superpathways	Catechol Degradation Superpathways
PWY-5647	2-nitrobenzoate degradation I	healthy tissue	2.50402	0.0472018	0.0472018	D/U/A	Aromatic Compounds Degradation	Nitroaromatic Compounds Degradation	Nitroaromatic Compounds Degradation	2-Nitrobenzoate Degradation Superpathways
PWY-6210	2-aminophenol degradation	healthy tissue	2.29542	0.0472018	0.0472018	D/U/A	Aromatic Compounds Degradation
P42-PWY	incomplete reductive TCA cycle	healthy tissue	2.89305	0.0472018	0.0472018	D/U/A	C1 Compounds Utilization and Assimilation	CO2 Fixation	CO2 Fixation	Reductive TCA Cycles
P23-PWY	reductive TCA cycle I	healthy tissue	3.4252	0.0282801	0.0282801	D/U/A	C1 Compounds Utilization and Assimilation	CO2 Fixation	Autotrophic CO2 Fixation	Reductive TCA Cycles
COLANSYN-PWY	colanic acid building blocks biosynthesis	healthy tissue	3.4252	0.0162936	0.0162936	Biosynthesis	Carbohydrates Biosynthesis
PWY-7090	UDP-2,3-diacetamido-2,3-dideoxy-Î±-D-mannuronate biosynthesis	healthy tissue	2.367	0.00820774	0.00820774	Biosynthesis	Carbohydrates Biosynthesis	Sugars Biosynthesis	Sugars Biosynthesis	UDP-sugar Biosynthesis Biosynthesis
PWY-7332	superpathway of UDP-N-acetylglucosamine-derived O-antigen building blocks biosynthesis	healthy tissue	2.83818	0.00820774	0.00820774	Biosynthesis	Carbohydrates Biosynthesis	Sugars Biosynthesis	Sugars Biosynthesis	UDP-sugar Biosynthesis Biosynthesis
PWY-7323	superpathway of GDP-mannose-derived O-antigen building blocks biosynthesis	healthy tissue	3.43493	0.0472018	0.0472018	Biosynthesis	Carbohydrates Biosynthesis	Sugars Biosynthesis	Sugars Biosynthesis	GDP-sugar Biosynthesis
DTDPRHAMSYN-PWY	dTDP-L-rhamnose biosynthesis I	healthy tissue	3.4252	0.0472018	0.0472018	Biosynthesis	Carbohydrates Biosynthesis	Sugars Biosynthesis	Sugars Biosynthesis	dTDP-sugar Biosynthesis	dTDP-L-Rhamnose-Biosynthesis
PWY-6901	superpathway of glucose and xylose degradation	healthy tissue	3.4252	0.00902344	0.00902344	D/U/A	Carbohydrates Degradation	Sugars Degradation	Sugars Degradation
GALACTUROCAT-PWY	D-galacturonate degradation I	healthy tissue	2.84779	0.0162936	0.0162936	D/U/A	Carboxylates Degradation	Sugar Acids Degradation	Sugar Acids Degradation	Secondary Metabolites Degradation
PWY-5654	2-amino-3-carboxymuconate semialdehyde degradation to 2-oxopentenoate	healthy tissue	2.48702	0.0472018	0.0472018	D/U/A	Carboxylates Degradation
PWY-7090	UDP-2,3-diacetamido-2,3-dideoxy-Î±-D-mannuronate biosynthesis	healthy tissue	2.367	0.00820774	0.00820774	Biosynthesis	Cell Structures Biosynthesis	Lipopolysaccharide Biosynthesis	Lipopolysaccharide Biosynthesis
PWY-7332	superpathway of UDP-N-acetylglucosamine-derived O-antigen building blocks biosynthesis	healthy tissue	2.83818	0.00820774	0.00820774	Biosynthesis	Cell Structures Biosynthesis	Lipopolysaccharide Biosynthesis	Lipopolysaccharide Biosynthesis
DTDPRHAMSYN-PWY		healthy tissue	3.4252	0.0472018	0.0472018	Biosynthesis	Cell Structures Biosynthesis	Lipopolysaccharide Biosynthesis	Lipopolysaccharide Biosynthesis
PWY-7323	superpathway of GDP-mannose-derived O-antigen building blocks biosynthesis	healthy tissue	3.43493	0.0472018	0.0472018	Biosynthesis	Cell Structures Biosynthesis	Lipopolysaccharide Biosynthesis	Lipopolysaccharide Biosynthesis
CHLOROPHYLL-SYN	chlorophyllide a biosynthesis I (aerobic, light-dependent)	healthy tissue	3.4252	0.00902344	0.00902344	Biosynthesis	Cofactors, Prosthetic Groups, Electron Carriers Biosynthesis	Porphyrin Compounds Biosynthesis	Porphyrin Compounds Biosynthesis	Chlorophyllide a Biosynthesis
PWY-5920	superpathway of heme biosynthesis from glycine	healthy tissue	3.4252	0.00902344	0.00902344	Biosynthesis	Cofactors, Prosthetic Groups, Electron Carriers Biosynthesis	Porphyrin Compounds Biosynthesis	Porphyrin Compounds Biosynthesis
COA-PWY	coenzyme A biosynthesis I	healthy tissue	2.93007	0.0472018	0.0472018	Biosynthesis	Cofactors, Prosthetic Groups, Electron Carriers Biosynthesis	Coenzyme A Biosynthesis	Coenzyme A Biosynthesis
NADSYN-PWY	NAD biosynthesis II (from tryptophan)	healthy tissue	2.83761	0.0162936	0.0162936	Biosynthesis	Cofactors, Prosthetic Groups, Electron Carriers Biosynthesis	NAD Metabolism	NAD Metabolism
PWY-5188	tetrapyrrole biosynthesis I (from glutamate)	healthy tissue	2.895	0.0472018	0.0472018	Biosynthesis	Cofactors, Prosthetic Groups, Electron Carriers Biosynthesis	Tetrapyrrole Biosynthesis	Tetrapyrrole Biosynthesis
PWY-5910	superpathway of geranylgeranyldiphosphate biosynthesis I (via mevalonate)	healthy tissue	2.47112	0.027803	0.027803	Biosynthesis	Cofactors, Prosthetic Groups, Electron Carriers Biosynthesis	Polyprenyl Biosynthesis	Polyprenyl Biosynthesis	Secondary Metabolites Biosynthesis
PWY-6263	superpathway of menaquinol-8 biosynthesis II	healthy tissue	2.77844	0.00902344	0.00902344	Biosynthesis	Cofactors, Prosthetic Groups, Electron Carriers Biosynthesis	Quinol and Quinone Biosynthesis	Quinol and Quinone Biosynthesis
PWY-7371	1,4-dihydroxy-6-naphthoate biosynthesis II	healthy tissue	2.45362	0.0282801	0.0282801	Biosynthesis	Cofactors, Prosthetic Groups, Electron Carriers Biosynthesis	Quinol and Quinone Biosynthesis	Quinol and Quinone Biosynthesis
PWY-7374	1,4-dihydroxy-6-naphthoate biosynthesis I	healthy tissue	2.33961	0.0472018	0.0472018	Biosynthesis	Cofactors, Prosthetic Groups, Electron Carriers Biosynthesis	Quinol and Quinone Biosynthesis	Quinol and Quinone Biosynthesis
PWY-7377	cob(II)yrinate a,c-diamide biosynthesis I (early cobalt insertion)	healthy tissue	2.75577	0.0162936	0.0162936	Biosynthesis	Cofactors, Prosthetic Groups, Electron Carriers Biosynthesis	cob(II)yrinate a,c-diamide biosynthesis	cob(II)yrinate a,c-diamide biosynthesis
PWY-5531	chlorophyllide a biosynthesis II (anaerobic)	healthy tissue	3.4252	0.00902344	0.00902344	Biosynthesis	Cofactors, Prosthetic Groups, Electron Carriers Biosynthesis	Porphyrin Compounds Biosynthesis	Porphyrin Compounds Biosynthesis	Chlorophyllide a Biosynthesis
PWY-7159	chlorophyllide a biosynthesis III (aerobic, light independent)	healthy tissue	3.4252	0.00902344	0.00902344	Biosynthesis	Cofactors, Prosthetic Groups, Electron Carriers Biosynthesis	Porphyrin Compounds Biosynthesis	Porphyrin Compounds Biosynthesis	Chlorophyllide a Biosynthesis
P221-PWY	octane oxidation	healthy tissue	2.87035	0.00902344	0.00902344	D/U/A	Degradation/Utilization/Assimilation - Other
PWY-3781	aerobic respiration I (cytochrome c)	healthy tissue	3.79923	0.0162936	0.0162936	GPME	Electron Transfer
PWY-7094	fatty acid salvage	healthy tissue	3.4712	0.00902344	0.00902344	Biosynthesis	Fatty Acid and Lipid Biosynthesis	Fatty Acid Biosynthesis	Fatty Acid Biosynthesis
P122-PWY	heterolactic fermentation	healthy tissue	2.94926	0.0282801	0.0282801	GPME	Fermentation
P108-PWY	pyruvate fermentation to propanoate I	healthy tissue	3.4252	0.00902344	0.00902344	GPME	Fermentation	Pyruvate Fermentation	Pyruvate Fermentation
ANAGLYCOLYSIS-PWY	glycolysis III (from glucose)	healthy tissue	3.4252	0.0472018	0.0472018	GPME	Glycolysis
DENITRIFICATION-PWY	nitrate reduction I (denitrification)	healthy tissue	2.4079	0.00881586	0.00881586	D/U/A	Inorganic Nutrients Metabolism	Nitrogen Compounds Metabolism	Nitrogen Compounds Metabolism
DENITRIFICATION-PWY	nitrate reduction I (denitrification)	healthy tissue	2.4079	0.00881586	0.00881586	D/U/A	Inorganic Nutrients Metabolism	Nitrogen Compounds Metabolism	Nitrogen Compounds Metabolism
PWY0-1533	methylphosphonate degradation I	healthy tissue	2.97172	0.00902344	0.00902344	D/U/A	Inorganic Nutrients Metabolism	Phosphorus Compounds Metabolism	Phosphorus Compounds Metabolism
PWY-4984	urea cycle	healthy tissue	2.97776	0.00902344	0.00902344	D/U/A	Inorganic Nutrients Metabolism	Nitrogen Compounds Metabolism	Nitrogen Compounds Metabolism
PWY-5304	superpathway of sulfur oxidation (Acidianus ambivalens)	healthy tissue	2.42264	0.0282801	0.0282801	D/U/A	Inorganic Nutrients Metabolism	Sulfur Compounds Metabolism	Sulfur Compounds Metabolism
PWY-6123	inosine-5'-phosphate biosynthesis I	healthy tissue	2.86369	0.0472018	0.0472018	Biosynthesis	Nucleosides and Nucleotides Biosynthesis	Purine Nucleotide Biosynthesis	Purine Nucleotide Biosynthesis	Purine Riboucleotides De Novo Biosynthesis	Inosine-5'-phosphate Biosynthesis
PWY-6125	superpathway of guanosine nucleotides de novo biosynthesis II	healthy tissue	2.94056	0.0282801	0.0282801	Biosynthesis	Nucleosides and Nucleotides Biosynthesis	Purine Nucleotide Biosynthesis	Purine Nucleotide Biosynthesis
PWY-7197	pyrimidine deoxyribonucleotide phosphorylation	healthy tissue	2.88453	0.0472018	0.0472018	Biosynthesis	Nucleosides and Nucleotides Biosynthesis	Pyrimidine Nucleotide Biosynthesis	Pyrimidine Nucleotide Biosynthesis
PWY-7220	adenosine deoxyribonucleotides de novo biosynthesis II	healthy tissue	2.85287	0.0162936	0.0162936	Biosynthesis	Nucleosides and Nucleotides Biosynthesis	2'-Deoxyribonucleotides Biosynthesis	2'-Deoxyribonucleotides Biosynthesis	Adenosine Deoxyribonucleotides De Novo Biosynthesis
PWY-7220	adenosine deoxyribonucleotides de novo biosynthesis II	healthy tissue	2.85287	0.0162936	0.0162936	Biosynthesis	Nucleosides and Nucleotides Biosynthesis	Purine Nucleotide Biosynthesis	Purine Nucleotide Biosynthesis	Purine Deoxyribonucleotides De Novo Biosynthesis	Adenosine Deoxyribonucleotides De Novo Biosynthesis
PWY-7221	guanosine ribonucleotides de novo biosynthesis	healthy tissue	2.98027	0.0282801	0.0282801	Biosynthesis	Nucleosides and Nucleotides Biosynthesis	Purine Nucleotide Biosynthesis	Purine Nucleotide Biosynthesis	Purine Riboucleotides De Novo Biosynthesis
PWY-7222	guanosine deoxyribonucleotides de novo biosynthesis II	healthy tissue	2.85287	0.0162936	0.0162936	Biosynthesis	Nucleosides and Nucleotides Biosynthesis	2'-Deoxyribonucleotides Biosynthesis	2'-Deoxyribonucleotides Biosynthesis	Guanosine Deoxyribonucleotides De Novo Biosynthesis
PWY-7222	guanosine deoxyribonucleotides de novo biosynthesis II	healthy tissue	2.85287	0.0162936	0.0162936	Biosynthesis	Nucleosides and Nucleotides Biosynthesis	Purine Nucleotide Biosynthesis	Purine Nucleotide Biosynthesis	Purine Deoxyribonucleotides De Novo Biosynthesis	Guanosine Deoxyribonucleotides De Novo Biosynthesis
PWY-7228	superpathway of guanosine nucleotides de novo biosynthesis I	healthy tissue	2.95174	0.0162936	0.0162936	Biosynthesis	Nucleosides and Nucleotides Biosynthesis	Purine Nucleotide Biosynthesis	Purine Nucleotide Biosynthesis
PWY-841	superpathway of purine nucleotides de novo biosynthesis I	healthy tissue	2.88991	0.0472018	0.0472018	Biosynthesis	Nucleosides and Nucleotides Biosynthesis	Purine Nucleotide Biosynthesis	Purine Nucleotide Biosynthesis
PWY-6122	5-aminoimidazole ribonucleotide biosynthesis II	healthy tissue	3.4252	0.0472018	0.0472018	Biosynthesis	Nucleosides and Nucleotides Biosynthesis	Purine Nucleotide Biosynthesis	Purine Nucleotide Biosynthesis
PWY-6277	superpathway of 5-aminoimidazole ribonucleotide biosynthesis	healthy tissue	3.4252	0.0472018	0.0472018	Biosynthesis	Nucleosides and Nucleotides Biosynthesis	Purine Nucleotide Biosynthesis	Purine Nucleotide Biosynthesis
PWY-6545	pyrimidine deoxyribonucleotides de novo biosynthesis III	healthy tissue	3.4252	0.00902344	0.00902344	Biosynthesis	Nucleosides and Nucleotides Biosynthesis	2'-Deoxyribonucleotides Biosynthesis	2'-Deoxyribonucleotides Biosynthesis
PWY-6545	pyrimidine deoxyribonucleotides de novo biosynthesis III	healthy tissue	3.4252	0.00902344	0.00902344	Biosynthesis	Nucleosides and Nucleotides Biosynthesis	Pyrimidine Nucleotide Biosynthesis	Pyrimidine Nucleotide Biosynthesis	Pyrimidine Deoxyribonucleotides De Novo Biosynthesis Metabolic Clusters
PWY-7211	superpathway of pyrimidine deoxyribonucleotides de novo biosynthesis	healthy tissue	3.4252	0.0472018	0.0472018	Biosynthesis	Nucleosides and Nucleotides Biosynthesis	2'-Deoxyribonucleotides Biosynthesis	2'-Deoxyribonucleotides Biosynthesis
PWY-7211	superpathway of pyrimidine deoxyribonucleotides de novo biosynthesis	healthy tissue	3.4252	0.0472018	0.0472018	Biosynthesis	Nucleosides and Nucleotides Biosynthesis	Pyrimidine Nucleotide Biosynthesis	Pyrimidine Nucleotide Biosynthesis	Pyrimidine Deoxyribonucleotides De Novo Biosynthesis
DENITRIFICATION-PWY	nitrate reduction I (denitrification)	healthy tissue	2.4079	0.00881586	0.00881586	GPME	Respiration	Anaerobic Respiration	Anaerobic Respiration
PWY-3781	aerobic respiration I (cytochrome c)	healthy tissue	3.79923	0.0162936	0.0162936	GPME	Respiration	Aerobic Respiration	Aerobic Respiration
PWY-7111	pyruvate fermentation to isobutanol (engineered)	healthy tissue	3.4252	0.0162936	0.0162936	Biosynthesis	Secondary Metabolites Biosynthesis	Alcohols Biosynthesis Generation of Precursor Metabolites and Energy	Alcohols Biosynthesis Generation of Precursor Metabolites and Energy	Pyruvate Fermentation
PWY-7392	taxadiene biosynthesis (engineered)	healthy tissue	3.4252	0.00902344	0.00902344	Biosynthesis	Secondary Metabolites Biosynthesis	Terpenoids Biosynthesis	Terpenoids Biosynthesis
PWY-5910	superpathway of geranylgeranyldiphosphate biosynthesis I (via mevalonate)	healthy tissue	2.47112	0.027803	0.027803	Biosynthesis	Secondary Metabolites Biosynthesis	Terpenoids Biosynthesis	Terpenoids Biosynthesis
PWY-922	mevalonate pathway I	healthy tissue	2.4411	0.027803	0.027803	Biosynthesis	Secondary Metabolites Biosynthesis	Terpenoids Biosynthesis	Terpenoids Biosynthesis	Isopentenyl Diphosphate Biosynthesis
GALACTUROCAT-PWY	D-galacturonate degradation I	healthy tissue	2.84779	0.0162936	0.0162936	D/U/A	Secondary Metabolites Degradation	Sugar Derivatives Degradation	Sugar Derivatives Degradation	D-Galacturonate Degradation
PWY-6969	TCA cycle V (2-oxoglutarate:ferredoxin oxidoreductase)	healthy tissue	2.75	0.0472018	0.0472018	GPME	TCA cycle
TCA	TCA cycle I (prokaryotic)	healthy tissue	2.87119	0.0162936	0.0162936	GPME	TCA cycle
REDCITCYC	TCA cycle VIII (helicobacter)	healthy tissue	3.4252	0.0472018	0.0472018	GPME	TCA cycle
P4-PWY	superpathway of L-lysine, L-threonine and L-methionine biosynthesis I	SCTLD tissue	2.82712	0.0472018	0.0472018
PRPP-PWY	superpathway of histidine, purine, and pyrimidine biosynthesis	SCTLD tissue	2.935	0.0162936	0.0162936
PWY0-781	aspartate superpathway	SCTLD tissue	2.80688	0.0472018	0.0472018
TCA-GLYOX-BYPASS	superpathway of glyoxylate bypass and TCA	SCTLD tissue	2.89078	0.0472018	0.0472018
GLYOXYLATE-BYPASS	glyoxylate cycle	SCTLD tissue	2.80661	0.0472018	0.0472018	GPME
MET-SAM-PWY	superpathway of S-adenosyl-L-methionine biosynthesis	SCTLD tissue	3.19611	0.0282801	0.0282801	Superpathways
PWY-6565	superpathway of polyamine biosynthesis III	SCTLD tissue	3.4512	0.0162936	0.0162936	Biosynthesis	Amines and Polyamines Biosynthesis
PWY-5695	urate biosynthesis/inosine 5'-phosphate degradation	SCTLD tissue	3.06097	0.0282801	0.0282801	Biosynthesis	Amines and Polyamines Biosynthesis
PWY-6562	norspermidine biosynthesis	SCTLD tissue	3.38127	0.0162936	0.0162936	Biosynthesis	Amines and Polyamines Biosynthesis
P101-PWY	ectoine biosynthesis	SCTLD tissue	3.19936	0.0282801	0.0282801	Biosynthesis	Amines and Polyamines Biosynthesis
PWY-5022	4-aminobutanoate degradation V	SCTLD tissue	3.20828	0.0472018	0.0472018	D/U/A	Amines and Polyamines Degradation	4-Aminobutanoate Degradation	4-Aminobutanoate Degradation
PWY-6151	S-adenosyl-L-methionine cycle I	SCTLD tissue	3.33221	0.0162936	0.0162936	Biosynthesis	Amino Acids Biosynthesis	Proteinogenic Amino Acids Biosynthesis	Proteinogenic Amino Acids Biosynthesis	L-methionine Salvage	S-adenosyl-L-methionine cycle
PWY-5347	superpathway of L-methionine biosynthesis (transsulfuration)	SCTLD tissue	3.1867	0.0282801	0.0282801	Biosynthesis	Amino Acids Biosynthesis	Proteinogenic Amino Acids Biosynthesis	Proteinogenic Amino Acids Biosynthesis	L-methionine De Novo Biosynthesis
PWY-6628	superpathway of L-phenylalanine biosynthesis	SCTLD tissue	3.11888	0.0162936	0.0162936	Biosynthesis	Amino Acids Biosynthesis	Proteinogenic Amino Acids Biosynthesis	Proteinogenic Amino Acids Biosynthesis
PWY-6630	superpathway of L-tyrosine biosynthesis	SCTLD tissue	3.05958	0.0282801	0.0282801	Biosynthesis	Amino Acids Biosynthesis	Proteinogenic Amino Acids Biosynthesis	Proteinogenic Amino Acids Biosynthesis
TYRFUMCAT-PWY	L-tyrosine degradation I	SCTLD tissue	3.26635	0.0162936	0.0162936	D/U/A	Amino Acids Degradation	Proteinogenic Amino Acids Degradation	Proteinogenic Amino Acids Degradation
AST-PWY	L-arginine degradation II (AST pathway)	SCTLD tissue	3.03444	0.0282801	0.0282801	D/U/A	Amino Acids Degradation	Proteinogenic Amino Acids Degradation	Proteinogenic Amino Acids Degradation
PWY0-1241	ADP-L-glycero-β-D-manno-heptose biosynthesis	SCTLD tissue	3.14358	0.0162936	0.0162936	Biosynthesis	Carbohydrates Biosynthesis	Sugars Biosynthesis	Sugars Biosynthesis	ADP-sugar Biosynthesis
PWY-6749	CMP-legionaminate biosynthesis I	SCTLD tissue	2.72132	0.0282801	0.0282801	Biosynthesis	Carbohydrates Biosynthesis	Sugars Biosynthesis	Sugars Biosynthesis	CMP-sugar Biosynthesis	CMP-legionaminate biosynthesis
GLUCOSE1PMETAB-PWY	glucose and glucose-1-phosphate degradation	SCTLD tissue	3.19007	0.0162936	0.0162936	D/U/A	Carbohydrates Degradation	Sugars Degradation	Sugars Degradation
PWY-6731	starch degradation III	SCTLD tissue	2.65444	0.00881586	0.00881586	D/U/A	Carbohydrates Degradation	Polysaccharides Degradation	Polysaccharides Degradation	Polymeric Compounds Degradation
PWY-6906	chitin derivatives degradation	SCTLD tissue	3.38624	0.0162936	0.0162936	D/U/A	Carbohydrates Degradation	Polysaccharides Degradation	Polysaccharides Degradation
PWY-621	sucrose degradation III (sucrose invertase)	SCTLD tissue	3.04898	0.0282801	0.0282801	D/U/A	Carbohydrates Degradation	Sugars Degradation	Sugars Degradation
PWY-5747	2-methylcitrate cycle II	SCTLD tissue	3.23258	0.0162936	0.0162936	D/U/A	Carboxylates Degradation	Propanoate Degradation	Propanoate Degradation
PWY0-42	2-methylcitrate cycle I	SCTLD tissue	3.16178	0.0282801	0.0282801	D/U/A	Carboxylates Degradation	Propanoate Degradation	Propanoate Degradation
PWY-7242	D-fructuronate degradation	SCTLD tissue	3.19725	0.0282801	0.0282801	D/U/A	Carboxylates Degradation	Sugar Acids Degradation	Sugar Acids Degradation
PWY0-1586	peptidoglycan maturation (meso-diaminopimelate containing)	SCTLD tissue	3.34454	0.00902344	0.00902344	Biosynthesis	Cell Structures Biosynthesis	Cell Wall Biosynthesis	Cell Wall Biosynthesis
KDO-NAGLIPASYN-PWY	superpathway of (Kdo)2-lipid A biosynthesis	SCTLD tissue	3.21204	0.0162936	0.0162936	Biosynthesis	Cell Structures Biosynthesis	Lipopolysaccharide Biosynthesis	Lipopolysaccharide Biosynthesis
BIOTIN-BIOSYNTHESIS-PWY	biotin biosynthesis I	SCTLD tissue	3.33192	0.0162936	0.0162936	Biosynthesis	Cofactors, Prosthetic Groups, Electron Carriers Biosynthesis	Vitamins Biosynthesis	Vitamins Biosynthesis
PWY-6891	thiazole biosynthesis II (aerobic bacteria)	SCTLD tissue	3.31504	0.0162936	0.0162936	Biosynthesis	Cofactors, Prosthetic Groups, Electron Carriers Biosynthesis	Vitamins Biosynthesis	Vitamins Biosynthesis	Thiazole Biosynthesis
PWY0-1415	superpathway of heme biosynthesis from uroporphyrinogen-III	SCTLD tissue	3.28387	0.0162936	0.0162936	Biosynthesis	Cofactors, Prosthetic Groups, Electron Carriers Biosynthesis	Porphyrin Compounds Biosynthesis	Porphyrin Compounds Biosynthesis
PWY-6892	thiazole biosynthesis I (facultative anaerobic bacteria)	SCTLD tissue	3.23148	0.0162936	0.0162936	Biosynthesis	Cofactors, Prosthetic Groups, Electron Carriers Biosynthesis	Vitamins Biosynthesis	Vitamins Biosynthesis	Thiazole Biosynthesis
PWY-5837	1,4-dihydroxy-2-naphthoate biosynthesis	SCTLD tissue	3.22056	0.0282801	0.0282801	Biosynthesis	Cofactors, Prosthetic Groups, Electron Carriers Biosynthesis	Quinol and Quinone Biosynthesis	Quinol and Quinone Biosynthesis
PWY-6269	adenosylcobalamin salvage from cobinamide II	SCTLD tissue	3.08222	0.0162936	0.0162936	Biosynthesis	Cofactors, Prosthetic Groups, Electron Carriers Biosynthesis	Vitamins Biosynthesis	Vitamins Biosynthesis	Adenosylcobalamin Biosynthesis	Adenosylcobalamin Salvage from Cobinamide
PWY-5509	adenosylcobalamin biosynthesis from cobyrinate a,c-diamide I	SCTLD tissue	3.07794	0.0162936	0.0162936	Biosynthesis	Cofactors, Prosthetic Groups, Electron Carriers Biosynthesis	Vitamins Biosynthesis	Vitamins Biosynthesis	Adenosylcobalamin Biosynthesis	Adenosylcobalamin Biosynthesis from Cobyrinate Diamide
PWY-6895	superpathway of thiamine diphosphate biosynthesis II	SCTLD tissue	3.0625	0.00902344	0.00902344	Biosynthesis	Cofactors, Prosthetic Groups, Electron Carriers Biosynthesis	Vitamins Biosynthesis	Vitamins Biosynthesis
PWY-5898	superpathway of menaquinol-12 biosynthesis	SCTLD tissue	3.00207	0.0162936	0.0162936	Biosynthesis	Cofactors, Prosthetic Groups, Electron Carriers Biosynthesis	Quinol and Quinone Biosynthesis	Quinol and Quinone Biosynthesis
PWY-5838	superpathway of menaquinol-8 biosynthesis I	SCTLD tissue	2.96879	0.0162936	0.0162936	Biosynthesis	Cofactors, Prosthetic Groups, Electron Carriers Biosynthesis	Quinol and Quinone Biosynthesis	Quinol and Quinone Biosynthesis
PYRIDOXSYN-PWY	pyridoxal 5'-phosphate biosynthesis I	SCTLD tissue	2.93978	0.0282801	0.0282801	Biosynthesis	Cofactors, Prosthetic Groups, Electron Carriers Biosynthesis	Vitamins Biosynthesis	Vitamins Biosynthesis
THISYN-PWY	superpathway of thiamine diphosphate biosynthesis I	SCTLD tissue	2.78366	0.00902344	0.00902344	Biosynthesis	Cofactors, Prosthetic Groups, Electron Carriers Biosynthesis	Vitamins Biosynthesis	Vitamins Biosynthesis
PWY-6519	8-amino-7-oxononanoate biosynthesis I	SCTLD tissue	3.43646	0.0162936	0.0162936	Biosynthesis	Cofactors, Prosthetic Groups, Electron Carriers Biosynthesis	Vitamins Biosynthesis	Vitamins Biosynthesis	7-Keto,8-aminopelargonate Biosynthesis
PWY-5861	superpathway of demethylmenaquinol-8 biosynthesis	SCTLD tissue	3.10735	0.0282801	0.0282801	Biosynthesis	Cofactors, Prosthetic Groups, Electron Carriers Biosynthesis	Quinol and Quinone Biosynthesis	Quinol and Quinone Biosynthesis	Demethylmenaquinol-8 Biosynthesis
PWY-5897	superpathway of menaquinol-11 biosynthesis	SCTLD tissue	3.00207	0.0162936	0.0162936	Biosynthesis	Cofactors, Prosthetic Groups, Electron Carriers Biosynthesis	Quinol and Quinone Biosynthesis	Quinol and Quinone Biosynthesis
PWY-5899	superpathway of menaquinol-13 biosynthesis	SCTLD tissue	3.00207	0.0162936	0.0162936	Biosynthesis	Cofactors, Prosthetic Groups, Electron Carriers Biosynthesis	Quinol and Quinone Biosynthesis	Quinol and Quinone Biosynthesis
P161-PWY	acetylene degradation	SCTLD tissue	3.42413	0.0282801	0.0282801	D/U/A	Degradation/Utilization/Assimilation - Other
KDO-NAGLIPASYN-PWY		SCTLD tissue	3.21204	0.0162936	0.0162936	Biosynthesis	Fatty Acid and Lipid Biosynthesis
FASYN-INITIAL-PWY	superpathway of fatty acid biosynthesis initiation (E. coli)	SCTLD tissue	3.18362	0.0162936	0.0162936	Biosynthesis	Fatty Acid and Lipid Biosynthesis	Fatty Acid Biosynthesis	Fatty Acid Biosynthesis
PWY4FS-7	phosphatidylglycerol biosynthesis I (plastidic)	SCTLD tissue	2.88879	0.0162936	0.0162936	Biosynthesis	Fatty Acid and Lipid Biosynthesis	Phospholipid Biosynthesis	Phospholipid Biosynthesis
PWY4FS-8	phosphatidylglycerol biosynthesis II (non-plastidic)	SCTLD tissue	2.88879	0.0162936	0.0162936	Biosynthesis	Fatty Acid and Lipid Biosynthesis	Phospholipid Biosynthesis	Phospholipid Biosynthesis
PWY-5989	stearate biosynthesis II (bacteria and plants)	SCTLD tissue	3.45305	0.0162936	0.0162936	Biosynthesis	Fatty Acid and Lipid Biosynthesis	Fatty Acid Biosynthesis	Fatty Acid Biosynthesis
PWY-6282	palmitoleate biosynthesis I (from (5Z)-dodec-5-enoate)	SCTLD tissue	3.43892	0.0162936	0.0162936	Biosynthesis	Fatty Acid and Lipid Biosynthesis	Fatty Acid Biosynthesis	Fatty Acid Biosynthesis	Palmitoleate Biosynthesis
PWY0-862	(5Z)-dodec-5-enoate biosynthesis	SCTLD tissue	3.41802	0.0162936	0.0162936	Biosynthesis	Fatty Acid and Lipid Biosynthesis	Fatty Acid Biosynthesis	Fatty Acid Biosynthesis
PWY-7664	oleate biosynthesis IV (anaerobic)	SCTLD tissue	3.40393	0.0162936	0.0162936	Biosynthesis	Fatty Acid and Lipid Biosynthesis	Fatty Acid Biosynthesis	Fatty Acid Biosynthesis	Oleate Biosynthesis
FAO-PWY	fatty acid β-oxidation I	SCTLD tissue	3.41078	0.0472018	0.0472018	D/U/A	Fatty Acid and Lipids Degradation	Fatty Acids Degradation	Fatty Acids Degradation
P161-PWY	acetylene degradation	SCTLD tissue	3.42413	0.0282801	0.0282801	GPME	Fermentation
FERMENTATION-PWY	mixed acid fermentation	SCTLD tissue	3.03607	0.00902344	0.00902344	GPME	Fermentation
PWY-6588	pyruvate fermentation to acetone	SCTLD tissue	3.04904	0.0162936	0.0162936	GPME	Fermentation	Pyruvate Fermentation	Pyruvate Fermentation
PPGPPMET-PWY	ppGpp biosynthesis	SCTLD tissue	3.20918	0.0162936	0.0162936	Biosynthesis	Metabolic Regulators Biosynthesis
DENOVOPURINE2-PWY	superpathway of purine nucleotides de novo biosynthesis II	SCTLD tissue	2.8415	0.00902344	0.00902344	Biosynthesis	Nucleosides and Nucleotides Biosynthesis	Purine Nucleotide Biosynthesis	Purine Nucleotide Biosynthesis
PWY-6609	adenine and adenosine salvage III	SCTLD tissue	3.5166	0.0162936	0.0162936	Biosynthesis	Nucleosides and Nucleotides Biosynthesis	Purine Nucleotide Biosynthesis	Purine Nucleotide Biosynthesis	Adenine and Adenosine Salvage
PWY0-1297	superpathway of purine deoxyribonucleosides degradation	SCTLD tissue	3.30031	0.0282801	0.0282801	D/U/A	Nucleosides and Nucleotides Degradation
PWY0-1298	superpathway of pyrimidine deoxyribonucleosides degradation	SCTLD tissue	3.20896	0.0282801	0.0282801	D/U/A	Nucleosides and Nucleotides Degradation	Pyrimidine Nucleotides Degradation	Pyrimidine Nucleotides Degradation
PWY0-1296	purine ribonucleosides degradation	SCTLD tissue	3.42734	0.0162936	0.0162936	D/U/A	Nucleosides and Nucleotides Degradation	Purine Nucleotides Degradation	Purine Nucleotides Degradation
PWY-5695	urate biosynthesis/inosine 5'-phosphate degradation	SCTLD tissue	3.06097	0.0282801	0.0282801	D/U/A	Nucleosides and Nucleotides Degradation	Purine Nucleotides Degradation	Purine Nucleotides Degradation
PWY-6731	starch degradation III	SCTLD tissue	2.65444	0.00881586	0.00881586	D/U/A	Polymeric Compounds Degradation	Polysaccharides Degradation	Polysaccharides Degradation
PWY-6906	chitin derivatives degradation	SCTLD tissue	3.38624	0.0162936	0.0162936	D/U/A	Polymeric Compounds Degradation	Polysaccharides Degradation	Polysaccharides Degradation
HEXITOLDEGSUPER-PWY	superpathway of hexitol degradation (bacteria)	SCTLD tissue	2.7843	0.0472018	0.0472018	D/U/A	Secondary Metabolites Degradation	Sugar Derivatives Degradation	Sugar Derivatives Degradation
PWY-7237	myo-, chiro- and scillo-inositol degradation	SCTLD tissue	2.9224	0.0472018	0.0472018	D/U/A	Secondary Metabolites Degradation	Sugar Derivatives Degradation	Sugar Derivatives Degradation
PWY-7242	D-fructuronate degradation	SCTLD tissue	3.19725	0.0282801	0.0282801	D/U/A	Secondary Metabolites Degradation	Sugar Derivatives Degradation	Sugar Derivatives Degradation
ENTBACSYN-PWY	enterobactin biosynthesis	SCTLD tissue	2.92697	0.0472018	0.0472018	Biosynthesis	Siderophore Biosynthesis Superpathways
