# Supplementary material for: Microbiomes of three coral species in the Mexican Caribbean and their shifts associated with the Stony Coral Tissue Loss Disease
Source: PLoS One. 2024 Aug 26;19(8):e0304925. doi: 10.1371/journal.pone.0304925 (PMC11346732; doi:10.1371/journal.pone.0304925)
Supplement: S1 File — (ZIP) [file pone.0304925.s001.zip › S10_Table6.xlsx]

## Sheet: Hoja1
S10_Table 6. Pathways found with differential representation by coral specie from healthy tissue and SCTLD tissue samples of O. faveolata.
Abbrs: B/U/A= Degradation/Utilization/Assimilation; C-PG-ECB= Cofactors, Prosthetic Groups, Electron Carriers Biosynthesis.
Feature	Name	Enrich group	LDA	pvalue	padj	Superclass1	Superclass2	Superclass3	Superclass4	Superclass5
LIPASYN-PWY	phospholipases	healthy tissue	2.05973	0.0229344	0.0229344	D/U/A	Fatty Acid and Lipids Degradation
VALDEG-PWY	L-valine degradation I	healthy tissue	2.3832	0.0298898	0.0298898	D/U/A	Amino Acids Degradation	Proteinogenic Amino Acids Degradation	L-valine Degradation
PWY1G-0	mycothiol biosynthesis	healthy tissue	2.40225	0.026114	0.026114	Biosynthesis	C-PG-ECB	Reductants Biosynthesis
GLCMANNANAUT-PWY	superpathway of N-acetylglucosamine, N-acetylmannosamine and N-acetylneuraminate degradation	healthy tissue	2.40882	0.0228579	0.0228579	D/U/A	Amines and Polyamines Degradation
PWY-5198	factor 420 biosynthesis	healthy tissue	2.4201	0.0224584	0.0224584	Biosynthesis	C-PG-ECB
PWY-7255	ergothioneine biosynthesis I (bacteria)	healthy tissue	2.46582	0.0156289	0.0156289	Biosynthesis	Secondary Metabolites Biosynthesis	Ergothioneine Biosynthesis
RHAMCAT-PWY	L-rhamnose degradation I	healthy tissue	2.47102	0.0128643	0.0128643	D/U/A	Carbohydrates Degradation	Sugars Degradation	L-rhamnose Degradation
PWY-7371	1,4-dihydroxy-6-naphthoate biosynthesis II	healthy tissue	2.5337	0.0300106	0.0300106	Biosynthesis	C-PG-ECB	Quinol and Quinone Biosynthesis	1,4-dihydroxy-6-naphthoate biosynthesis
PWY-6383	mono-trans, poly-cis decaprenyl phosphate biosynthesis	healthy tissue	2.57826	0.026114	0.026114	Biosynthesis	C-PG-ECB	Polyprenyl Biosynthesis
PWY-5304	superpathway of sulfur oxidation (Acidianus ambivalens)	healthy tissue	2.65967	0.00503076	0.00503076	D/U/A	Inorganic Nutrients Metabolism	Sulfur Compounds Metabolism	Sulfur Oxidation
CHLOROPHYLL-SYN	chlorophyllide a biosynthesis I (aerobic, light-dependent)	healthy tissue	2.7962	0.0128643	0.0128643	Biosynthesis	C-PG-ECB	Porphyrin Compounds Biosynthesis	Chlorophyll Biosynthesis	Chlorophyllide a Biosynthesis
PWY-6263	superpathway of menaquinol-8 biosynthesis II	healthy tissue	2.81432	0.0128643	0.0128643	Biosynthesis	C-PG-ECB	Quinol and Quinone Biosynthesis	Menaquinol Biosynthesis
PWY-4984	urea cycle	healthy tissue	2.82386	0.0390083	0.0390083	D/U/A	Inorganic Nutrients Metabolism	Nitrogen Compounds Metabolism
PWY-5531	chlorophyllide a biosynthesis II (anaerobic)	healthy tissue	2.84695	0.0128643	0.0128643	Biosynthesis	C-PG-ECB	Porphyrin Compounds Biosynthesis	Chlorophyll Biosynthesis	Chlorophyllide a Biosynthesis
PWY-7159	chlorophyllide a biosynthesis III (aerobic, light independent)	healthy tissue	2.84695	0.0128643	0.0128643	Biosynthesis	C-PG-ECB	Porphyrin Compounds Biosynthesis	Chlorophyll Biosynthesis	Chlorophyllide a Biosynthesis
FOLSYN-PWY	superpathway of tetrahydrofolate biosynthesis and salvage	SCTLD tissue	2.67083	0.0128643	0.0128643	Biosynthesis	C-PG-ECB	Vitamins Biosynthesis	Folate Biosynthesis
PWY-6612	superpathway of tetrahydrofolate biosynthesis	SCTLD tissue	2.67529	0.0172352	0.0172352	Biosynthesis	C-PG-ECB	Vitamins Biosynthesis	Folate Biosynthesis
P101-PWY	ectoine biosynthesis	SCTLD tissue	2.84066	0.0172352	0.0172352	Biosynthesis	Amines and Polyamines Biosynthesis
PWY-5747	2-methylcitrate cycle II	SCTLD tissue	2.97852	0.00179254	0.00179254	D/U/A	Carboxylates Degradation	Propanoate Degradation	2-Methylcitrate Cycle
GLUCOSE1PMETAB-PWY	glucose and glucose-1-phosphate degradation	SCTLD tissue	3.00876	0.0300106	0.0300106	D/U/A	Carbohydrates Degradation	Sugars Degradation
PWY-621	sucrose degradation III (sucrose invertase)	SCTLD tissue	3.03136	0.0300106	0.0300106	D/U/A	Carbohydrates Degradation	Sugars Degradation	Sucrose Degradation
PWY-5384	sucrose degradation IV (sucrose phosphorylase)	SCTLD tissue	3.06055	0.0172352	0.0172352	D/U/A	Carbohydrates Degradation	Sugars Degradation	Sucrose Degradation
PYRIDOXSYN-PWY	pyridoxal 5'-phosphate biosynthesis I	SCTLD tissue	3.18536	0.0128643	0.0128643	Biosynthesis	C-PG-ECB	Vitamins Biosynthesis	Vitamin B6 Biosynthesis
